# Supplementary material for: Dolutegravir + Lamivudine vs. Dolutegravir + Tenofovir Disoproxil Fumarate/Emtricitabine: Very-Low-Level HIV-1 Replication through 144 Weeks in the GEMINI-1 and GEMINI-2 Studies
Source: Viruses. 2024 Mar 6;16(3):405. doi: 10.3390/v16030405 (PMC10976086; doi:10.3390/v16030405)
Supplement: Supplementary file 1 [file viruses-16-00405-s001.zip]

Archive with 1 entries (1 files):
- viruses-2884609-supplementary.pdf
